# Supplementary material for: The Effects of Fucoidan Derived from Sargassum filipendula and Fucus vesiculosus on the Survival and Mineralisation of Osteogenic Progenitors
Source: Int J Mol Sci. 2024 Feb 8;25(4):2085. doi: 10.3390/ijms25042085 (PMC10889223; doi:10.3390/ijms25042085)
Supplement: Supplementary file 1 [file ijms-25-02085-s001.zip]

Archive with 1 entries (1 files):
- ijms-2815917-supplementary.pdf
